# Supplementary material for: Parathyroid Allotransplantation: A Systematic Review
Source: Med Sci (Basel). 2022 Mar 15;10(1):19. doi: 10.3390/medsci10010019 (PMC8953572; doi:10.3390/medsci10010019)
Supplement: Supplementary file 1 [file medsci-10-00019-s001.zip]

Archive with 1 entries (1 files):
- medsci-1586375-supplementary.pdf
